# Supplementary material for: A Comparison of the Stability of Refined Edible Vegetable Oils under Frying Conditions: Multivariate Fingerprinting Approach
Source: Foods. 2023 Feb 1;12(3):604. doi: 10.3390/foods12030604 (PMC9914197; doi:10.3390/foods12030604)
Supplement: Supplementary file 1 [file foods-12-00604-s001.zip]

Archive with 1 entries (1 files):
- foods-2150926-supplementary.pdf
